# Supplementary material for: The relative binding position of Nck and Grb2 adaptors impacts actin-based motility of Vaccinia virus
Source: eLife. 2022 Jul 7;11:e74655. doi: 10.7554/eLife.74655 (PMC9333988; doi:10.7554/eLife.74655)
Supplement: Figure 2—figure supplement 2—source data 1. [file elife-74655-fig2-figsupp2-data1.zip]

Archive with 8 entries (7 files):
- Figure 2 - supplement 2 - source data 1/
- __MACOSX/._Figure 2 - supplement 2 - source data 1
- Figure 2 - supplement 2 - source data 1/Fig2-suppl2A_source data.xlsx
- __MACOSX/Figure 2 - supplement 2 - source data 1/._Fig2-suppl2A_source data.xlsx
- Figure 2 - supplement 2 - source data 1/Figure 2 - supplement 2_stats summary table.docx
- __MACOSX/Figure 2 - supplement 2 - source data 1/._Figure 2 - supplement 2_stats summary table.docx
- Figure 2 - supplement 2 - source data 1/Fig2-suppl2B_source data.xlsx
- __MACOSX/Figure 2 - supplement 2 - source data 1/._Fig2-suppl2B_source data.xlsx
