# Supplementary material for: The relative binding position of Nck and Grb2 adaptors impacts actin-based motility of Vaccinia virus
Source: eLife. 2022 Jul 7;11:e74655. doi: 10.7554/eLife.74655 (PMC9333988; doi:10.7554/eLife.74655)
Supplement: Figure 3—source data 1. [file elife-74655-fig3-data1.zip › Figure 3 - source data 1/Fig3C_source data.xlsx]

## Sheet: Sheet1
replicate	condition	actin tail number
1	parental	16.6667
2	parental	23.1132
3	parental	26.9231
1	null	0
2	null	0
3	null	0
