# Supplementary material for: The relative binding position of Nck and Grb2 adaptors impacts actin-based motility of Vaccinia virus
Source: eLife. 2022 Jul 7;11:e74655. doi: 10.7554/eLife.74655 (PMC9333988; doi:10.7554/eLife.74655)
Supplement: Figure 3—figure supplement 1—source data 1. [file elife-74655-fig3-figsupp1-data1.zip]

Archive with 14 entries (12 files):
- Figure 3 - supplement 1 - source data 1/
- __MACOSX/._Figure 3 - supplement 1 - source data 1
- Figure 3 - supplement 1 - source data 1/.DS_Store
- __MACOSX/Figure 3 - supplement 1 - source data 1/._.DS_Store
- Figure 3 - supplement 1 - source data 1/Fig3-suppl1B blots/
- __MACOSX/Figure 3 - supplement 1 - source data 1/._Fig3-suppl1B blots
- Figure 3 - supplement 1 - source data 1/Fig3-suppl1B blots/Fig3-suppl1B_Nck blot_raw.tif
- __MACOSX/Figure 3 - supplement 1 - source data 1/Fig3-suppl1B blots/._Fig3-suppl1B_Nck blot_raw.tif
- Figure 3 - supplement 1 - source data 1/Fig3-suppl1B blots/Fig3-suppl1B_Nck blot_annotated.jpg
- __MACOSX/Figure 3 - supplement 1 - source data 1/Fig3-suppl1B blots/._Fig3-suppl1B_Nck blot_annotated.jpg
- Figure 3 - supplement 1 - source data 1/Fig3-suppl1B blots/Fig3-suppl1B_Grb2 blot_annotated.jpg
- __MACOSX/Figure 3 - supplement 1 - source data 1/Fig3-suppl1B blots/._Fig3-suppl1B_Grb2 blot_annotated.jpg
- Figure 3 - supplement 1 - source data 1/Fig3-suppl1B blots/Fig3-suppl1B_Grb2 blot_raw.tif
- __MACOSX/Figure 3 - supplement 1 - source data 1/Fig3-suppl1B blots/._Fig3-suppl1B_Grb2 blot_raw.tif
