# Supplementary material for: The relative binding position of Nck and Grb2 adaptors impacts actin-based motility of Vaccinia virus
Source: eLife. 2022 Jul 7;11:e74655. doi: 10.7554/eLife.74655 (PMC9333988; doi:10.7554/eLife.74655)
Supplement: Figure 4—figure supplement 1—source data 1. [file elife-74655-fig4-figsupp1-data1.zip]

Archive with 26 entries (24 files):
- Figure 4 - supplement 1 - source data 1/
- __MACOSX/._Figure 4 - supplement 1 - source data 1
- Figure 4 - supplement 1 - source data 1/.DS_Store
- __MACOSX/Figure 4 - supplement 1 - source data 1/._.DS_Store
- Figure 4 - supplement 1 - source data 1/Fig4-suppl1 blots/
- __MACOSX/Figure 4 - supplement 1 - source data 1/._Fig4-suppl1 blots
- Figure 4 - supplement 1 - source data 1/Fig4-suppl1 blots/Fig4-suppl1_Grb2 blot_annotated.jpg
- __MACOSX/Figure 4 - supplement 1 - source data 1/Fig4-suppl1 blots/._Fig4-suppl1_Grb2 blot_annotated.jpg
- Figure 4 - supplement 1 - source data 1/Fig4-suppl1 blots/Fig4-suppl1_GFP blot_raw.tif
- __MACOSX/Figure 4 - supplement 1 - source data 1/Fig4-suppl1 blots/._Fig4-suppl1_GFP blot_raw.tif
- Figure 4 - supplement 1 - source data 1/Fig4-suppl1 blots/Fig4-suppl1_Nck blot_raw.tif
- __MACOSX/Figure 4 - supplement 1 - source data 1/Fig4-suppl1 blots/._Fig4-suppl1_Nck blot_raw.tif
- Figure 4 - supplement 1 - source data 1/Fig4-suppl1 blots/Fig4-suppl1_N-WASP blot_raw.tif
- __MACOSX/Figure 4 - supplement 1 - source data 1/Fig4-suppl1 blots/._Fig4-suppl1_N-WASP blot_raw.tif
- Figure 4 - supplement 1 - source data 1/Fig4-suppl1 blots/Fig4-suppl1_N-WASP blot_annotated.jpg
- __MACOSX/Figure 4 - supplement 1 - source data 1/Fig4-suppl1 blots/._Fig4-suppl1_N-WASP blot_annotated.jpg
- Figure 4 - supplement 1 - source data 1/Fig4-suppl1 blots/Fig4-suppl1_vinculin blots_annotated.jpg
- __MACOSX/Figure 4 - supplement 1 - source data 1/Fig4-suppl1 blots/._Fig4-suppl1_vinculin blots_annotated.jpg
- Figure 4 - supplement 1 - source data 1/Fig4-suppl1 blots/Fig4-suppl1_Nck blot_annotated.jpg
- __MACOSX/Figure 4 - supplement 1 - source data 1/Fig4-suppl1 blots/._Fig4-suppl1_Nck blot_annotated.jpg
- Figure 4 - supplement 1 - source data 1/Fig4-suppl1 blots/Fig4-suppl1_vinculin blots_raw.tif
- __MACOSX/Figure 4 - supplement 1 - source data 1/Fig4-suppl1 blots/._Fig4-suppl1_vinculin blots_raw.tif
- Figure 4 - supplement 1 - source data 1/Fig4-suppl1 blots/Fig4-suppl1_Grb2 blot_raw.tif
- __MACOSX/Figure 4 - supplement 1 - source data 1/Fig4-suppl1 blots/._Fig4-suppl1_Grb2 blot_raw.tif
- Figure 4 - supplement 1 - source data 1/Fig4-suppl1 blots/Fig4-suppl1_GFP blot_annotated.jpg
- __MACOSX/Figure 4 - supplement 1 - source data 1/Fig4-suppl1 blots/._Fig4-suppl1_GFP blot_annotated.jpg
