# Supplementary material for: The relative binding position of Nck and Grb2 adaptors impacts actin-based motility of Vaccinia virus
Source: eLife. 2022 Jul 7;11:e74655. doi: 10.7554/eLife.74655 (PMC9333988; doi:10.7554/eLife.74655)
Supplement: Figure 5—figure supplement 2—source data 1. [file elife-74655-fig5-figsupp2-data1.zip]

Archive with 24 entries (22 files):
- Figure 5 - supplement 2 - source data 1/
- __MACOSX/._Figure 5 - supplement 2 - source data 1
- Figure 5 - supplement 2 - source data 1/.DS_Store
- __MACOSX/Figure 5 - supplement 2 - source data 1/._.DS_Store
- Figure 5 - supplement 2 - source data 1/Fig5-suppl2 blots/
- __MACOSX/Figure 5 - supplement 2 - source data 1/._Fig5-suppl2 blots
- Figure 5 - supplement 2 - source data 1/Fig5-suppl2 blots/Fig5-suppl2_vinculin blots_annotated.jpg
- __MACOSX/Figure 5 - supplement 2 - source data 1/Fig5-suppl2 blots/._Fig5-suppl2_vinculin blots_annotated.jpg
- Figure 5 - supplement 2 - source data 1/Fig5-suppl2 blots/.DS_Store
- __MACOSX/Figure 5 - supplement 2 - source data 1/Fig5-suppl2 blots/._.DS_Store
- Figure 5 - supplement 2 - source data 1/Fig5-suppl2 blots/Fig5-suppl2_GFP blots_raw.tif
- __MACOSX/Figure 5 - supplement 2 - source data 1/Fig5-suppl2 blots/._Fig5-suppl2_GFP blots_raw.tif
- Figure 5 - supplement 2 - source data 1/Fig5-suppl2 blots/Fig5-suppl2_GFP blots_annotated.jpg
- __MACOSX/Figure 5 - supplement 2 - source data 1/Fig5-suppl2 blots/._Fig5-suppl2_GFP blots_annotated.jpg
- Figure 5 - supplement 2 - source data 1/Fig5-suppl2 blots/Fig5-suppl2_Nck blot_raw.tif
- __MACOSX/Figure 5 - supplement 2 - source data 1/Fig5-suppl2 blots/._Fig5-suppl2_Nck blot_raw.tif
- Figure 5 - supplement 2 - source data 1/Fig5-suppl2 blots/Fig5-suppl2_N-WASP blot_annotated.jpg
- __MACOSX/Figure 5 - supplement 2 - source data 1/Fig5-suppl2 blots/._Fig5-suppl2_N-WASP blot_annotated.jpg
- Figure 5 - supplement 2 - source data 1/Fig5-suppl2 blots/Fig5-suppl2_vinculin blots_raw.tif
- __MACOSX/Figure 5 - supplement 2 - source data 1/Fig5-suppl2 blots/._Fig5-suppl2_vinculin blots_raw.tif
- Figure 5 - supplement 2 - source data 1/Fig5-suppl2 blots/Fig5-suppl2_Nck blot_annotated.jpg
- __MACOSX/Figure 5 - supplement 2 - source data 1/Fig5-suppl2 blots/._Fig5-suppl2_Nck blot_annotated.jpg
- Figure 5 - supplement 2 - source data 1/Fig5-suppl2 blots/Fig5-suppl2_N-WASP blot_raw.tif
- __MACOSX/Figure 5 - supplement 2 - source data 1/Fig5-suppl2 blots/._Fig5-suppl2_N-WASP blot_raw.tif
