# Supplementary material for: The relative binding position of Nck and Grb2 adaptors impacts actin-based motility of Vaccinia virus
Source: eLife. 2022 Jul 7;11:e74655. doi: 10.7554/eLife.74655 (PMC9333988; doi:10.7554/eLife.74655)
Supplement: Figure 6—figure supplement 1—source data 1. [file elife-74655-fig6-figsupp1-data1.zip]

Archive with 36 entries (33 files):
- Figure 6 - supplement 1 - source data 1/
- __MACOSX/._Figure 6 - supplement 1 - source data 1
- Figure 6 - supplement 1 - source data 1/.DS_Store
- __MACOSX/Figure 6 - supplement 1 - source data 1/._.DS_Store
- Figure 6 - supplement 1 - source data 1/Figure 6 - supplement 1_stats summary table.docx
- __MACOSX/Figure 6 - supplement 1 - source data 1/._Figure 6 - supplement 1_stats summary table.docx
- Figure 6 - supplement 1 - source data 1/Fig6-suppl1C blots/
- __MACOSX/Figure 6 - supplement 1 - source data 1/._Fig6-suppl1C blots
- Figure 6 - supplement 1 - source data 1/Fig6-suppl1A blots/
- __MACOSX/Figure 6 - supplement 1 - source data 1/._Fig6-suppl1A blots
- Figure 6 - supplement 1 - source data 1/Fig6-suppl1C_source data.xlsx
- __MACOSX/Figure 6 - supplement 1 - source data 1/._Fig6-suppl1C_source data.xlsx
- Figure 6 - supplement 1 - source data 1/Fig6-suppl1C blots/Fig6-suppl1C_VINC blot_raw.tif
- __MACOSX/Figure 6 - supplement 1 - source data 1/Fig6-suppl1C blots/._Fig6-suppl1C_VINC blot_raw.tif
- Figure 6 - supplement 1 - source data 1/Fig6-suppl1C blots/.DS_Store
- __MACOSX/Figure 6 - supplement 1 - source data 1/Fig6-suppl1C blots/._.DS_Store
- Figure 6 - supplement 1 - source data 1/Fig6-suppl1C blots/Fig6-suppl1C_VINC blot_annotated.jpg
- __MACOSX/Figure 6 - supplement 1 - source data 1/Fig6-suppl1C blots/._Fig6-suppl1C_VINC blot_annotated.jpg
- Figure 6 - supplement 1 - source data 1/Fig6-suppl1C blots/Fig6-suppl1C_Grb2 blot_annotated.jpg
- __MACOSX/Figure 6 - supplement 1 - source data 1/Fig6-suppl1C blots/._Fig6-suppl1C_Grb2 blot_annotated.jpg
- Figure 6 - supplement 1 - source data 1/Fig6-suppl1C blots/Fig6-suppl1C_Grb2 blot_raw.tif
- __MACOSX/Figure 6 - supplement 1 - source data 1/Fig6-suppl1C blots/._Fig6-suppl1C_Grb2 blot_raw.tif
- Figure 6 - supplement 1 - source data 1/Fig6-suppl1A blots/.DS_Store
- __MACOSX/Figure 6 - supplement 1 - source data 1/Fig6-suppl1A blots/._.DS_Store
- Figure 6 - supplement 1 - source data 1/Fig6-suppl1A blots/Fig6-suppl1A_TagGFP2 blot_raw.tif
- __MACOSX/Figure 6 - supplement 1 - source data 1/Fig6-suppl1A blots/._Fig6-suppl1A_TagGFP2 blot_raw.tif
- Figure 6 - supplement 1 - source data 1/Fig6-suppl1A blots/Fig6-suppl1A_PY99 blot_raw.tif
- __MACOSX/Figure 6 - supplement 1 - source data 1/Fig6-suppl1A blots/._Fig6-suppl1A_PY99 blot_raw.tif
- Figure 6 - supplement 1 - source data 1/Fig6-suppl1A blots/Fig6-suppl1A_PY99 blot_annotated.jpg
- __MACOSX/Figure 6 - supplement 1 - source data 1/Fig6-suppl1A blots/._Fig6-suppl1A_PY99 blot_annotated.jpg
- Figure 6 - supplement 1 - source data 1/Fig6-suppl1A blots/Fig6-suppl1A_TagGFP2 blot_annotated.jpg
- __MACOSX/Figure 6 - supplement 1 - source data 1/Fig6-suppl1A blots/._Fig6-suppl1A_TagGFP2 blot_annotated.jpg
- Figure 6 - supplement 1 - source data 1/Fig6-suppl1A blots/Fig6-suppl1A_Grb2 blot_annotated.jpg
- __MACOSX/Figure 6 - supplement 1 - source data 1/Fig6-suppl1A blots/._Fig6-suppl1A_Grb2 blot_annotated.jpg
- Figure 6 - supplement 1 - source data 1/Fig6-suppl1A blots/Fig6-suppl1A_Grb2 blot_raw.tif
- __MACOSX/Figure 6 - supplement 1 - source data 1/Fig6-suppl1A blots/._Fig6-suppl1A_Grb2 blot_raw.tif
