# Supplementary material for: The relative binding position of Nck and Grb2 adaptors impacts actin-based motility of Vaccinia virus
Source: eLife. 2022 Jul 7;11:e74655. doi: 10.7554/eLife.74655 (PMC9333988; doi:10.7554/eLife.74655)
Supplement: Figure 7—figure supplement 1—source data 1. [file elife-74655-fig7-figsupp1-data1.zip › Figure 7 - supplement 1 - source data 1/Fig7-suppl1A_source data.xlsx]

## Sheet: Sheet1
replicate	condition	actin tail number
1	N-G	18.0798
2	N-G	22.9614
3	N-G	28.8184
1	G-N	14.1553
2	G-N	19.6581
3	G-N	21.3213
1	G-N-G	14.1316
2	G-N-G	27.8369
3	G-N-G	16.4918
1	G-G-N	13.474
2	G-G-N	18.5379
3	G-G-N	16.5468
